# Supplementary material for: PbMYB5 transcription factor plays a role in regulating anthocyanin biosynthesis in pear (Pyrus bretschneideri Rehd) skin
Source: Front Plant Sci. 2025 Jan 14;15:1492384. doi: 10.3389/fpls.2024.1492384 (PMC11772430; doi:10.3389/fpls.2024.1492384)
Supplement: Supplementary file 2 [file Table1.xlsx]

## Sheet: Sheet1
Table S1 Primers used in this study
Primer	Sequences(5´→3´)	Use
R2R3-PbMYB5-cF	ATGAGGAACCCCCCGTCG	Cloning CDS
R2R3-PbMYB5-Cr	CTACTGCTCCGTTTGATCAGTAACC
PbHLH3-F	ATGGCTGCACCGCC
PbHLH3-R	AGAGTCAGATTGGGGTATAATTTGAT
PbHLH33-F	ATGGCTCAGAACCATGAGAG
PbHLH33-R	ACACTTGCCGGCAATTTTC
PbWD40-F	ATGACCTCCATCACCTCCG
PbWD40-R	CATTCTAAAATCCAAGACGCACAC
R2R3-PbMYB5-sF	GTGGTGATAGGGCCCGGATCCATGAGGAACCCCCCGTCG	Subcellular localization
R2R3-PbMYB5-sR	GTGATTTTTGCGGACTCTAGACTACTGCTCCGTTTGATCAGTAACC
R2R3-PbMYB5-oF	TTGTAGTCACGCGTGACTAGTTGCTCCGTTTGATCAGTAACCC	Overexpression
R2R3-PbMYB5-oR	aagcttatcgataccgtcgaCATGAGGAACCCCCCGTCG
R2R3-PbMYB5-R-S-F	aagcttatcgataccgtcgaCATGAGGAACCCCCCGTCGTCG	Silence
R2R3-PbMYB5-R-S-R	atcagaatgtacctgACTAGTGCCGCGCTTAACGGAAGggc
R2R3-PbMYB5-R-S-F	aagcttatcgataccgtcgaCATGAGGAACCCCCCGTCGTCG
R2R3-PbMYB5-R-S-R	tatgtgatgcagcttGGTACCGCCGCGCTTAACGGAAGGGC
R2R3-PbMYB5-ADF	GCCATGGAGGCCAGTGAATTCATGAGGAACCCCCCGTCG	Yeast two-hybrid
R2R3-PbMYB5-ADR	CAGCTCGAGCTCGATGGATCCCTACTGCTCCGTTTGATCAGTAACC
PbbHLH3-BDF	CCTGCATATGGTCGACATGGCTGCACCGCCG
PbbHLH3-BDR	GCTAGTTATGCGGCCGCAGAGTCAGATTGGGGTATAATTTGATTTATCACC
PbbHLH33-BDF	CCTGCATATGGTCGACATGGCTCAGAACCATGAGAGGG
PbbHLH33-BDR	GCTAGTTATGCGGCCGCACACTTGCCGGCAATTTTCC
PbWD40-BDF	CCTGCATATGGTCGACATGACCTCCATCACCTCCGT
PbWD40-BDR	GCTAGTTATGCGGCCGCCATTCTAAAATCCAAGACGCACACAGT
R2R3-PbMYB5-bnF	GCCGTCGACTCTAGAGGATCCCTGCTCCGTTTGATCAGTAACCC	BiFC
R2R3-PbMYB5-bnR	CTATTTACAATTACAGGTACCATGAGGAACCCCCCGTCG
PbbHLH33-bcF	CACGCTGCCACCGCCGTCGACCACACTTGCCGGCAATTTTC
PbbHLH33-bcR	ATTACAGGTACCCGGGGATCCATGGCTCAGAACCATGAGAGGG
PbbHLH3-bcF	CACGCTGCCACCGCCGTCGACCAGAGTCAGATTGGGGTATAATTTGA
PbbHLH3-bcR	ATTACAGGTACCCGGGGATCCATGGCTGCACCGCCGCCA
PbWD40-bcF	CACGCTGCCACCGCCGTCGACCCATTCTAAAATCCAAGACGCAC
PbWD40-bcR	ATTACAGGTACCCGGGGATCCATGACCTCCATCACCTCCGTC
LUC-PbproANS-F	tatagggcgaattggACATTATCAATACCTTTTCGTACATGGATAATAATGTG	Dual-luciferase
LUC-PbproANS-R	ttggcgtcttccatgTAGCAAGAGTAAGTGAGCGTGTTGGAGAG
LUC-PbproCHI-F	tatagggcgaattgggtaccTACACAGGAAGAGCTATGATTTACTCCATGAG
LUC-PbproCHI-R	ttggcgtcttccatggGGGGTTTGCTGTCGGAAGC
LUC-PbproCHS-F	tatagggcgaattgggtaccATGATCCAGACCGTTGAAATTTGATCC
LUC-PbproCHS-R	ttggcgtcttccatggATCGGGTCGTCAAGAAAGATCG
LUC-PbproDFR-F	tatagggcgaattgggtaccCCAGCTTGGATTTGATCTATTTTGTTAAAAAGCT
LUC-PbproDFR-R	ttggcgtcttccatggTAGTGGGGGGCTGGTGGAGT
LUC-PbproF3H-F	tatagggcgaattgggtaccAACAGAGCCAAACAAATTCAACAAAAAAAAA
LUC-PbproF3H-R	ttggcgtcttccatggTAGGATTGGGGACGCTACAACTACCT
LUC-PbproPAL-F	tatagggcgaattgggtaccACTCCACCACCGGTACAC
LUC-PbproPAL-R	ttggcgtcttccatggGTGGAAGGAAAGCATGGCGT
LUC-PbproUFGT-F	tatagggcgaattgggtaccTAACCAATAAAGTGAGTGCGCAGC
LUC-PbproUFGT-R	ttggcgtcttccatggATTGGTTATGTCCACGATTGGCC
pHIS-PbproANS-F	GACTCACTATAGGGCGAATTCGCTACCACTAGCAAGAGTAAGTGAGC	Yeast one-hybrid
pHIS-PbproANS-R	GATTCGCGAACGCGTGAGCTCTTTTCGTACATGGATAATAATGTGATTAA
pHIS-PbproLAR-F	GACTCACTATAGGGCGAATTCAATCTGGGTACGTGTTAGTATTTTGG
pHIS-PbproLAR-R	GATTCGCGAACGCGTGAGCTCTTGGCAACGGAAAGAGAAGATG
pHIS-PbproF3H-F	GACTCACTATAGGGCGAATTCGATTTAAAGGGTAAATATGTATATTTAGGATTG
pHIS-PbproF3H-R	GATTCGCGAACGCGTGAGCTCAAAAAAAAAAATAGGGAAAATTAGAATG
pHIS-PbproCHI-F	GACTCACTATAGGGCGAATTCTGGTGCTCCGCATACCGA
pHIS-PbproCHI-R	GATTCGCGAACGCGTGAGCTCCCAGTTTCTGACAGAAAAAAATCAGC
pHIS-PbproUFGT-F	GACTCACTATAGGGCGAATTCTATTGGTTATGTCCACGATTGGC
pHIS-PbproUFGT-R	GATTCGCGAACGCGTGAGCTCTAACCAATAAAGTGAGTGCGCAG
