# Supplementary material for: PbMYB5 transcription factor plays a role in regulating anthocyanin biosynthesis in pear (Pyrus bretschneideri Rehd) skin
Source: Front Plant Sci. 2025 Jan 14;15:1492384. doi: 10.3389/fpls.2024.1492384 (PMC11772430; doi:10.3389/fpls.2024.1492384)
Supplement: Supplementary file 3 [file Table2.xlsx]

## Sheet: Sheet1
Table S2 The primers used for qPCR in this study
Genes	Primer	Sequences(5´→3´)	GeneBank ID
actin	qF	CCATCCAGGCTGTTCTCTC	NA1
	qR	GCAAGGTCCAGACGAAGG
CCR	qF	GCCCTGTTATCTCGCCCAG	XM_004307816.2
	qR	CTCATAAACTAAAATGTGCGCTTG
F5H	qF	GCCTAGGGTGGGTTGATCC	XM_004297502.2
	qR	GTCTCACCATCATTCAATCCCTT
CAD2	qF	GGCTGATGCTTTCTTGGTCA	DQ664192.1
	qR	GCTCCCGGTGATTTTCTTCCTC
CAD1	qF	GTCAGCTCAGATGCCACAAAAA	AY695817.1
	qR	GCATGACCATTGGGGAGACA
UFGT	qF	TGGAGACTATAGCCGGAGGG	JN870846.1
	qR	TCCTCCCACTTTCTGCCAAC
LAR	qF	TCAGCCGTGGGTGGTG	XM_009357917.3
	qR	TCCACATCGTGTCCAAACTCC
ANS	qF	TCATGCACATTGGGGACACA	XM_009364555.2
	qR	TTCGTGGTGGGAACATTGC
ANR	qF	GAAGGAAGCTTGGAAATTCGC	XM_009370102.3
	qR	ATTAAAGACATGGCAAGGC
R2R3-PbMYB5	qF	GCGGATCCCAGTATCAACGG
	qR	TCCTTAAACTCGAAGTGCCCA
NA1, housekeeping gene with the reference as follows: Zhai, R., Wang, Z., Zhang, S., Meng, G., Song, L., Wang, Z., Li, P., Ma, F., Xu, L., 2016. Two MYB transcription factors regulate flavonoid biosynthesis in pear fruit (Pyrus bretschneideri Rehd.). Journal of experimental botany 67, 1275-1284. Yao, G., Ming, M., Allan, A., Gu, C., Li, L., Wu, X., Wang, R., Chang, Y., Qi, K., Zhang, S., Wu, J., …
